# Supplementary material for: A protein domain-centric approach for the comparative analysis of human and yeast phenotypically relevant mutations
Source: BMC Genomics. 2013 May 28;14(Suppl 3):S5. doi: 10.1186/1471-2164-14-S3-S5 (PMC3665522; doi:10.1186/1471-2164-14-S3-S5)
Supplement: Additional file 2 — This file contains the human disease and yeast phenotypic changes the co-occur at domain sites. This file is in Microsoft Excel format, and can be viewed using Microsoft Excel or similar applications. [file 1471-2164-14-S3-S5-S2.xlsx]

## Sheet: phenotype_occurrence_additional
Additional File 2 - Human diseases and yeast phenotypic changes that co-occur at domain sites
The yeast phenotypic changes and human diseases that have a significant overlap at the domain level as determined by Fisher’s exact test. Each disease co-occurrence is counted only once for each uniquely mapping mutation to avoid overestimation due to domain model redundancy. Only co-occurrences with significant p-values (≤0.001) are shown.
Human Disease	Yeast Phenotypic Change	Number of Co-occurrences
Wilson disease (WD) (OMIM:277900) (Swiss-Prot ID: VAR_044494)	gain of function; metal resistance: increased (PMID: 10743563; SGD_REF: S000046593)	6 (p-value: 2.95373067312564e-14)
Hereditary non-polyposis colorectal cancer type 2 (HNPCC2) (OMIM:609310) (Swiss-Prot ID: VAR_012934)	mutation frequency: increased (PMID: 16492773; SGD_REF: S000114468)	5 (p-value: 1.95416091598371e-13)
BREAST-OVARIAN CANCER, FAMILIAL, SUSCEPTIBILITY TO, 1 (OMIM:113705)	reduction of function; protein/peptide accumulation: increased (PMID: 10218484; SGD_REF: S000051691)	4 (p-value: 4.22098757852481e-11)
Nemaline myopathy type 3 (NEM3) (OMIM:161800) (Swiss-Prot ID: VAR_062479)	conditional; protein/peptide modification: absent (PMID: 16221887; SGD_REF: S000086838)	4 (p-value: 4.22098757852481e-11)
Familial hyperinsulinemic hypoglycemia type 1 (HHF1) (OMIM:256450) (Swiss-Prot ID: VAR_031389)	reduction of function; replicative lifespan: decreased (PMID: 21931558; SGD_REF: S000146841)	8 (p-value: 1.29859234476726e-10)
COSTELLO SYNDROME (OMIM:190020)	inviable (PMID: 17443350; SGD_REF: S000122354)	6 (p-value: 1.24353172223924e-09)
METHEMOGLOBINEMIA, TYPE I (OMIM:613213)	reduction of function; heat sensitivity: increased (PMID: 19194512; SGD_REF: S000129193)	4 (p-value: 8.45041713220668e-09)
CROUZON SYNDROME (OMIM:176943)	resistance to chemicals: decreased (PMID: 17237519; SGD_REF: S000120465)	6 (p-value: 8.87666871967508e-09)
KALLMANN SYNDROME 2 WITH BIMANUAL SYNKINESIA (OMIM:136350)	resistance to chemicals: increased (PMID: 1715094; SGD_REF: S000054286)	4 (p-value: 4.19912703174466e-08)
FRIEDREICH ATAXIA (OMIM:606829)	protein activity: decreased (PMID: 19884169; SGD_REF: S000132097)	3 (p-value: 5.4746208893467e-08)
OSTEOGLOPHONIC DYSPLASIA (OMIM:136350)	activation; protein/peptide accumulation: increased (PMID: 17586499; SGD_REF: S000123135)	6 (p-value: 1.22819473430642e-07)
FRIEDREICH ATAXIA (OMIM:606829)	reduction of function; respiratory growth: decreased rate (PMID: 8635455; SGD_REF: S000045695)	3 (p-value: 2.186049466918e-07)
CHOLESTASIS, INTRAHEPATIC, OF PREGNANCY (OMIM:171060)	reduction of function; inviable (PMID: 15964809; SGD_REF: S000082385)	3 (p-value: 3.28477253360802e-07)
CONE-ROD DYSTROPHY 14 (OMIM:600364)	conditional; heat sensitivity: increased (PMID: 12697831; SGD_REF: S000073268)	3 (p-value: 9.96381001861098e-07)
THYROID CARCINOMA, FOLLICULAR, SOMATIC (OMIM:164790)	nutrient uptake: increased (PMID: 16732272; SGD_REF: S000116213)	3 (p-value: 1.08923287200913e-06)
LETHAL CONGENITAL CONTRACTURAL SYNDROME 3 (OMIM:606102)	conditional; vacuolar transport: decreased (PMID: 9865702; SGD_REF: S000062426)	2 (p-value: 1.18434298572867e-06)
COLORECTAL ADENOMATOUS POLYPOSIS, AUTOSOMAL RECESSIVE	RNA accumulation: increased (PMID: 16882719; SGD_REF: S000117567)	2 (p-value: 1.18434298572867e-06)
Leigh syndrome (LS) (OMIM:256000) (Swiss-Prot ID: VAR_015259)	reduction of function; respiratory growth: decreased (PMID: 17160893; SGD_REF: S000126499)	3 (p-value: 1.30859056909426e-06)
THYROID CARCINOMA, FOLLICULAR, SOMATIC (OMIM:164790)	overexpression; resistance to chemicals: decreased (PMID: 12118069; SGD_REF: S000070236)	3 (p-value: 1.90284580892097e-06)
OSTEOGLOPHONIC DYSPLASIA (OMIM:136350)	resistance to chemicals: decreased (PMID: 17237519; SGD_REF: S000120465)	5 (p-value: 2.31040258436011e-06)
PIEBALDISM (OMIM:164920)	activation; protein/peptide accumulation: increased (PMID: 17586499; SGD_REF: S000123135)	4 (p-value: 2.43725919766081e-06)
Stargardt disease type 1 (STGD1) (OMIM:248200) (Swiss-Prot ID: VAR_01261)	protein/peptide distribution: abnormal (PMID: 16505166; SGD_REF: S000120430)	3 (p-value: 3.25822955671838e-06)
Niemann-Pick disease type A (NPDA) (OMIM:257200) (Swiss-Prot ID: VAR_060916)	reduction of function; gamma ray resistance: decreased (PMID: 16143598; SGD_REF: S000086521)	2 (p-value: 3.553028957186e-06)
PSEUDOPSEUDOHYPOPARATHYROIDISM (OMIM:139320)	conditional; protein/peptide distribution: abnormal (PMID: 20477992; SGD_REF: S000134157)	2 (p-value: 3.553028957186e-06)
B-cell chronic lymphocytic leukemia (BCLL) (Swiss-Prot ID: VAR_010895)	inviable (PMID: 16365163; SGD_REF: S000114103)	2 (p-value: 3.553028957186e-06)
MYOPATHY, CONGENITAL, WITH EXCESS OF MUSCLE SPINDLES (OMIM:190020)	conditional; actin cytoskeleton morphology: abnormal (PMID: 8852836; SGD_REF: S000043391)	2 (p-value: 3.553028957186e-06)
COENZYME Q10 DEFICIENCY (OMIM:606980)	reduction of function; chemical compound accumulation: absent (PMID: 18319072; SGD_REF: S000125762)	2 (p-value: 7.10605791437201e-06)
Progressive familial intrahepatic cholestasis type 2 (PFIC2) (OMIM:601847) (Swiss-Prot ID: VAR_013339)	reduction of function; replicative lifespan: decreased (PMID: 21931558; SGD_REF: S000146841)	4 (p-value: 7.16570540260086e-06)
Familial hyperinsulinemic hypoglycemia type 1 (HHF1) (OMIM:256450) (Swiss-Prot ID: VAR_031389)	dominant negative; prion inheritance: decreased (PMID: 19219034; SGD_REF: S000129327)	4 (p-value: 9.79438946613342e-06)
Spastic paraplegia autosomal dominant type 4 (SPG4) (OMIM:182601) (Swiss-Prot ID: VAR_026763)	reduction of function; replicative lifespan: decreased (PMID: 21931558; SGD_REF: S000146841)	4 (p-value: 1.02735915212815e-05)
ASPHYXIATING THORACIC DYSTROPHY 2 (OMIM:611177)	conditional; cell cycle progression through the G2/M phase transition: arrested (PMID: 10409741; SGD_REF: S000045265)	2 (p-value: 1.18434298572867e-05)
LISSENCEPHALY 1 (OMIM:601545)	conditional; cell cycle progression through the G2/M phase transition: arrested (PMID: 10409741; SGD_REF: S000045265)	2 (p-value: 1.18434298572867e-05)
Retinitis pigmentosa type 3 (RP3) (OMIM:300029) (Swiss-Prot ID: VAR_018067)	conditional; resistance to chemicals: decreased (PMID: 14622256; SGD_REF: S000075309)	2 (p-value: 2.4871202700302e-05)
Bardet-Biedl syndrome type 3 (BBS3) (OMIM:209900) (Swiss-Prot ID: VAR_027646)	nutrient uptake: decreased (PMID: 16732272; SGD_REF: S000116213)	2 (p-value: 3.31616036004027e-05)
THECOMA, SOMATIC (OMIM:139360)	activation; thermotolerance: decreased (PMID: 9524122; SGD_REF: S000041767)	2 (p-value: 3.31616036004027e-05)
NOONAN SYNDROME 3 (OMIM:190070)	dominant negative; cytokinesis: decreased (PMID: 15772160; SGD_REF: S000081145)	2 (p-value: 4.25487788804357e-05)
ANTLEY-BIXLER SYNDROME WITHOUT GENITAL ANOMALIES OR DISORDERED STEROIDOGENESIS (OMIM:176943)	activation; cell cycle progression through the G1/S phase transition: delayed (PMID: 17890903; SGD_REF: S000124816)	3 (p-value: 4.7363038180996e-05)
LEUKEMIA, ACUTE MYELOID, SOMATIC (OMIM:136351)	overexpression; cell cycle progression in S phase: delayed (PMID: 16899506; SGD_REF: S000117715)	6 (p-value: 5.84707699683963e-05)
CARDIOFACIOCUTANEOUS SYNDROME (OMIM:164757)	overexpression; replicative lifespan: increased (PMID: 8034612; SGD_REF: S000046871)	2 (p-value: 6.51388642150767e-05)
CHARCOT-MARIE-TOOTH DISEASE, AXONAL, TYPE 2B (OMIM:602298)	conditional; protein/peptide accumulation: increased (PMID: 15102831; SGD_REF: S000058990)	2 (p-value: 9.2378752886836e-05)
TANGIER DISEASE (OMIM:600046)	conditional; protein/peptide accumulation: increased (PMID: 15102831; SGD_REF: S000058990)	2 (p-value: 9.2378752886836e-05)
DIABETES MELLITUS, TYPE II (OMIM:138430)	conditional; heat sensitivity: increased (PMID: 12697831; SGD_REF: S000073268)	2 (p-value: 0.000107775211701309)
Familial hyperinsulinemic hypoglycemia type 1 (HHF1) (OMIM:256450) (Swiss-Prot ID: VAR_031389)	reduction of function; heat sensitivity: increased (PMID: 19194512; SGD_REF: S000129193)	4 (p-value: 0.000128541981997188)
COSTELLO SYNDROME (OMIM:190020)	activation; chronological lifespan: decreased (PMID: 12586694; SGD_REF: S000074001)	4 (p-value: 0.000161573840648521)
COSTELLO SYNDROME (OMIM:190020)	reduction of function; vegetative growth: decreased (PMID: 17443350; SGD_REF: S000122354)	4 (p-value: 0.000193890900525684)
Bardet-Biedl syndrome type 3 (BBS3) (OMIM:209900) (Swiss-Prot ID: VAR_027646)	dominant negative; cytokinesis: decreased (PMID: 15772160; SGD_REF: S000081145)	2 (p-value: 0.000197745079334455)
SPASTIC PARAPLEGIA 7, AUTOSOMAL RECESSIVE (OMIM:602783)	conditional; chromosome segregation: abnormal (PMID: 10445024; SGD_REF: S000047894)	2 (p-value: 0.000197745079334455)
PEROXISOME BIOGENESIS DISORDER, COMPLEMENTATION GROUP 3 (OMIM:601758)	reduction of function; resistance to chemicals: decreased (PMID: 20485439; SGD_REF: S000134638)	2 (p-value: 0.000225025167288447)
BEARE-STEVENSON CUTIS GYRATA SYNDROME (OMIM:176943)	activation; cell cycle progression through the G1/S phase transition: delayed (PMID: 17890903; SGD_REF: S000124816)	3 (p-value: 0.00025614121562223)
PROGRESSIVE EXTERNAL OPHTHALMOPLEGIA WITH MITOCHONDRIAL DNA DELETIONS, AUTOSOMAL DOMINANT, 2 (OMIM:103220)	reduction of function; cold sensitivity: increased (PMID: 1547497; SGD_REF: S000041479)	2 (p-value: 0.000321332873100203)
Wilson disease (WD) (OMIM:277900) (Swiss-Prot ID: VAR_044494)	killer toxin resistance: increased (PMID: 10361284; SGD_REF: S000043545)	2 (p-value: 0.000328559105085668)
Adrenoleukodystrophy X-linked (X-ALD) (OMIM:300100) (Swiss-Prot ID: VAR_009393)	reduction of function; resistance to chemicals: decreased (PMID: 20485439; SGD_REF: S000134638)	3 (p-value: 0.000349447528802616)
COSTELLO SYNDROME (OMIM:190020)	conditional; cold sensitivity: increased (PMID: 8516295; SGD_REF: S000051652)	4 (p-value: 0.00037109473577468)
LEUKEMIA, ACUTE MYELOID, SOMATIC (OMIM:136351)	reduction of function; autophagy: absent (PMID: 9759731; SGD_REF: S000039962)	3 (p-value: 0.000432507941386717)
ANTLEY-BIXLER SYNDROME WITHOUT GENITAL ANOMALIES OR DISORDERED STEROIDOGENESIS (OMIM:176943)	resistance to chemicals: decreased (PMID: 17237519; SGD_REF: S000120465)	2 (p-value: 0.00055071948836383)
PFEIFFER SYNDROME (OMIM:176943)	resistance to chemicals: decreased (PMID: 17237519; SGD_REF: S000120465)	2 (p-value: 0.00055071948836383)
KALLMANN SYNDROME 2 (OMIM:136350)	resistance to chemicals: decreased (PMID: 17237519; SGD_REF: S000120465)	2 (p-value: 0.00055071948836383)
ANTLEY-BIXLER SYNDROME WITHOUT GENITAL ANOMALIES OR DISORDERED STEROIDOGENESIS (OMIM:176943)	resistance to chemicals: decreased (PMID: 17237519; SGD_REF: S000120465)	2 (p-value: 0.00055071948836383)
LOEYS-DIETZ SYNDROME, TYPE 1A (OMIM:190181)	reduction of function; cold sensitivity: increased (PMID: 1547497; SGD_REF: S000041479)	2 (p-value: 0.000638705573442921)
LIPOPROTEIN LIPASE DEFICIENCY (OMIM:609708)	mating efficiency: decreased (PMID: 9428768; SGD_REF: S000046482)	1 (p-value: 0.000769230769230769)
Retinitis pigmentosa type 46 (RP46) (OMIM:612572) (Swiss-Prot ID: VAR_054851)	reduction of function; mitochondrial genome maintenance: decreased (PMID: 11714283; SGD_REF: S000068884)	1 (p-value: 0.000769230769230769)
Progressive external ophthalmoplegia with mitochondrial DNA deletions autosomal dominant type 1 (PEOA1) (OMIM:157640) (Swiss-Prot ID: VAR_023690)	dominant negative; petite (PMID: 16368709; SGD_REF: S000113881)	1 (p-value: 0.000769230769230769)
Cystathionine beta-synthase deficiency (CBSD) (OMIM:236200) (Swiss-Prot ID: VAR_002194)	overexpression; critical cell size at START (G1 cell-size checkpoint): decreased (PMID: 22438835; SGD_REF: S000148801)	1 (p-value: 0.000769230769230769)
CARDIOMYOPATHY, FAMILIAL HYPERTROPHIC (OMIM:103220)	reduction of function; petite-negative (PMID: 18809618; SGD_REF: S000127875)	1 (p-value: 0.000769230769230769)
Friedreich ataxia (FRDA) (OMIM:229300) (Swiss-Prot ID: VAR_016066)	reduction of function; protein activity: decreased (PMID: 17937914; SGD_REF: S000124437)	1 (p-value: 0.000769230769230769)
NIEMANN-PICK DISEASE, TYPE A (OMIM:607608)	conditional; vacuolar morphology: abnormal (PMID: 12795693; SGD_REF: S000075581)	1 (p-value: 0.000769230769230769)
Ataxia with isolated vitamin E deficiency (AVED) (OMIM:277460) (Swiss-Prot ID: VAR_022391)	overexpression; protein/peptide distribution: abnormal (PMID: 19477927; SGD_REF: S000130463)	1 (p-value: 0.000769230769230769)
MITOCHONDRIAL DNA DEPLETION SYNDROME, HEPATOCEREBRAL FORM (OMIM:137960)	reduction of function; respiratory metabolism: abnormal (PMID: 16582910; SGD_REF: S000125182)	1 (p-value: 0.000769230769230769)
FG SYNDROME 4 (OMIM:300172)	reduction of function; bud morphology: abnormal (PMID: 16861226; SGD_REF: S000117435)	3 (p-value: 0.000770648353536463)
